# Supplementary material for: Endoscopic Spine Surgery vs. Conventional Approaches for Lumbar Spondylolisthesis: Systematic Review and Meta-Analysis
Source: J Clin Med. 2026 Jun 18;15(12):4751. doi: 10.3390/jcm15124751 (PMC13300785; doi:10.3390/jcm15124751)
Supplement: Supplementary file 1 [file jcm-15-04751-s001.zip]

Archive with 1 entries (1 files):
- jcm-4337742-supplementary.pdf
